# Supplementary material for: Ribosome profiling reveals the fine-tuned response of Escherichia coli to mild and severe acid stress
Source: mSystems. 2023 Nov 1;8(6):e01037-23. doi: 10.1128/msystems.01037-23 (PMC10746267; doi:10.1128/msystems.01037-23)
Supplement: Table S11 — Plasmids used in this study. [file msystems.01037-23-s0010.xlsx]

## Sheet: Primers
Name	Source
pBBR1-MCS5-PgadBC:lux	This study
pBBR1-MCS5-PadiA:lux	Brameyer et al. 2022
pBBR1-MCS5-PcadBA:lux	Brameyer et al. 2020
pBAD24-sORF15:3xFLAG	This study
pCA24N (control)	This study
pCA24N-mhpR	Kitagawa et al. 2005
pCA24N-iscR	Kitagawa et al. 2005
pCA24N-ydcI	Kitagawa et al. 2005
pCA24N-gadW	Kitagawa et al. 2005
pCA24N-gadE	Kitagawa et al. 2005
pCA24N-rcsB	Kitagawa et al. 2005
